# Supplementary material for: Metformin Antagonizes Cancer Cell Proliferation by Suppressing Mitochondrial-Dependent Biosynthesis
Source: PLoS Biol. 2015 Dec 1;13(12):e1002309. doi: 10.1371/journal.pbio.1002309 (PMC4666657; doi:10.1371/journal.pbio.1002309)
Supplement: S1 Data — (XLSX) [file pbio.1002309.s001.xlsx]

## Sheet: Fig 1a
	Count1	Count2	Count3	Avg	STDError	% Count 1	% Count 2	% Count 3	% AVG	%STError
0mM	1.61333e+06	1.81333e+06	1840000	1.75556e+06	71526.6	100	100	100	100	0
2.5mM	1240000	1.77333e+06	1.62667e+06	1.54667e+06	159071	76.8595	97.7941	88.4058	87.6865	6.054
5mM	1.33333e+06	1.17333e+06	1440000	1.31556e+06	77491.5	82.6446	64.7059	78.2609	75.2038	5.39935
10mM	906667	920000	800000	875556	37973.3	56.1983	50.7353	43.4783	50.1373	3.68413

## Sheet: Fig 1c
	ADP	AMP	ATP
Name	Conc (M)	Conc (M)	Conc (M)
0 mM_1	8.62186e-05	1.87527e-05	0.000956054
0 mM_2	5.33481e-05	1.68068e-05	0.00124375
0 mM_3	5.99702e-05	1.9006e-05	0.000882172
MOY	6.65123e-05	1.81885e-05	0.00102732
SD	1.73844e-05	1.20329e-06	0.000191032
1.25 mM_1	7.20583e-05	1.43158e-05	0.000878152
1.25 mM_2	7.51543e-05	1.78196e-05	0.000990775
1.25 mM_3	6.72912e-05	2.20547e-05	0.000848159
MOY	7.15012e-05	1.80634e-05	0.000905696
SD	3.96101e-06	3.87522e-06	7.51919e-05
2.5 mM_1	9.11914e-05	2.44801e-05	0.000670851
2.5 mM_2	6.88954e-05	2.50532e-05	0.000728366
2.5 mM_3	7.51808e-05	1.90889e-05	0.000720597
MOY	7.84225e-05	2.28741e-05	0.000706605
SD	1.14961e-05	3.29052e-06	3.12063e-05
5 mM_1	7.58054e-05	2.55147e-05	0.000447854
5 mM_2	8.7427e-05	2.52655e-05	0.00054049
5 mM_3	8.42588e-05	2.93025e-05	0.000473307
MOY	8.24971e-05	2.66942e-05	0.000487217
SD	6.0078e-06	2.26225e-06	4.78585e-05

## Sheet: Fig 1d
	OCR	Cell # (X10^5)	OCR/100000 cells
AMPK WT - Metf	331.023	3.27	101.23
	361.869	3.79	95.4799
	381.072	2.87	132.778
	364.746	4.64	78.6091
	322.454	3.97	81.2228
AMPK KO - Metf	606.25	8.76	69.2066
	566.536	8.91	63.5843
	483.954	8.37	57.8201
	601.582	7.97	75.4807
	486.854	8.12	59.9574
AMPK WT + Metf	42.2039	2.83	14.913
	49.8988	3.94	12.6647
	9.39804	2.78	3.38059
	44.4061	2.73	16.266
	23.9762	2.33	10.2902
AMPK KO + Metf	64.448	4.87	13.2337
	59.4549	2.45	24.2673
	43.7391	3.42	12.7892
	69.5841	3.52	19.7682
	47.9669	2.35	20.4115

## Sheet: Fig 1e
	ECAR	Cell # (X10^5)	ECAR/10000 cells
AMPK WT - Metf	20.1071	3.27	6.14895
	18.9341	3.79	4.99581
	20.5797	2.87	7.17062
	25.5417	4.64	5.50468
	22.7992	3.97	5.74287
AMPK KO - Metf	86.694	8.76	9.89658
	83.725	8.91	9.39675
	76.12	8.37	9.09439
	80.2145	7.97	10.0646
	84.699	8.12	10.4309
AMPK WT + Metf	49.2068	2.83	17.3876
	52.6746	3.94	13.3692
	67.1398	2.78	24.151
	53.0027	2.73	19.4149
	52.8739	2.33	22.6927
AMPK KO + Metf	104.55	4.87	21.4681
	103.534	2.45	42.2589
	114.511	3.42	33.4827
	109.697	3.52	31.1638
	58.4448	2.35	24.8701

## Sheet: Fig 1f
	AMPK WT - Metf_1	AMPK WT - Metf_2	AMPK WT - Metf_3	AMPK WT + Metf_1	AMPK WT + Metf_2	AMPK WT + Metf_3	AMPK KO - Metf_1	AMPK KO - Metf_2	AMPK KO - Metf_3	AMPK KO + Metf_1	AMPK KO + Metf_2	AMPK KO + Metf_3	MEDIA 1	MEDIA 2	MEDIA 3
GLC	13.3	13	13.3	12.4	12	12.9	14.7	14.1	14.5	13.1	11.9	12.9	24	24.2	24.6
Cell Count X10^5	21.75	25.5	26.45	7.165	11.3	7.715	15.8	7.94	16.75	7.265	5.165	6.215

## Sheet: Fig 1g
	AMPK WT - Metf_1	AMPK WT - Metf_2	AMPK WT - Metf_3	AMPK WT + Metf_1	AMPK WT + Metf_2	AMPK WT + Metf_3	AMPK KO - Metf_1	AMPK KO - Metf_2	AMPK KO - Metf_3	AMPK KO + Metf_1	AMPK KO + Metf_2	AMPK KO + Metf_3	MEDIA 1	MEDIA 2	MEDIA 3
LAC	22.8	23.9	24.5	27	18.2	26.1	23.4	23	23.2	26.1	25.7	25.8	12	11.9	12
Cell Count X10^5	21.75	25.5	26.45	7.165	11.3	7.715	15.8	7.94	16.75	7.265	5.165	6.215
