# Supplementary material for: Metformin Antagonizes Cancer Cell Proliferation by Suppressing Mitochondrial-Dependent Biosynthesis
Source: PLoS Biol. 2015 Dec 1;13(12):e1002309. doi: 10.1371/journal.pbio.1002309 (PMC4666657; doi:10.1371/journal.pbio.1002309)
Supplement: S2 Data — (XLSX) [file pbio.1002309.s002.xlsx]

## Sheet: Fig 2a
	AMPKa WT			AMPKa KO
0	0.9866	1.1241	1.1509	2.706	2.6758	2.6743
0.156	1.0778	1.1899	1.1591	2.7347	2.7935	2.7948
0.3125	1.089	1.126	1.1267	2.7434	2.673	2.6771
0.625	1.0852	1.1323	1.1299	2.6197	2.6219	2.6007
1.25	1.0286	1.1766	1.1246	2.4229	2.4171	2.3728
2.5	0.9869	1.0052	0.9819	1.8232	1.7906	1.8358
5	0.8747	0.909	0.9009	0.8733	0.7325	0.7245
10	0.2211	0.2063	0.1868	0.1633	0.1536	0.149
	AMPKa WT			AMPKa KO
0	100	100	100	100	100	100
0.156	109.244	105.854	100.712	101.061	104.399	104.506
0.3125	110.379	100.169	97.8973	101.382	99.8954	100.105
0.625	109.994	100.729	98.1753	96.8108	97.9856	97.2479
1.25	104.257	104.67	97.7148	89.5381	90.3319	88.726
2.5	100.03	89.4226	85.3158	67.3762	66.9183	68.646
5	88.658	80.8647	78.2779	32.2727	27.375	27.0912
10	22.4103	18.3525	16.2308	6.03474	5.74034	5.57155

## Sheet: Fig 2b
0	LKB1 WT			LKB1 KO
0.156	2.5876	2.463	2.5695	3.0138	3.0536	2.9267
0.3125	2.7953	2.7027	2.5811	2.2809	2.8272	2.6148
0.625	2.8454	2.5421	2.5105	2.7698	2.327	2.5001
1.25	2.7419	2.7929	2.6843	2.9485	2.8905	2.9796
2.5	2.6081	2.7546	2.5981	2.7146	2.6119	2.6844
5	2.2347	2.3265	2.1246	2.1858	2.109	1.9991
10	1.7902	1.8515	1.7904	1.8209	1.7217	1.7097
	0.7886	0.7196	0.7783	0.8057	0.9219	0.8679
0	LKB1 WT			LKB1 KO
0.156	100	100	100	100	100	100
0.3125	108.027	109.732	100.451	75.6819	92.5858	89.3429
0.625	109.963	103.212	97.7038	91.9039	76.2051	85.4239
1.25	105.963	113.394	104.468	97.8333	94.6588	101.807
2.5	100.792	111.839	101.113	90.0723	85.5351	91.7211
5	86.3619	94.458	82.6853	72.5264	69.066	68.3056
10	69.1838	75.1726	69.6789	60.4187	56.3826	58.4173
	30.4761	29.2164	30.2899	26.7337	30.1906	29.6546

## Sheet: Fig 2c
	A549/Vec			A549/LKB1
0	1.5396	1.5585	1.5785	1.7215	1.6434	1.7528
0.3125	1.516	1.6238	1.5634	1.6636	1.6383	1.6636
0.625	1.0206	1.1994	1.1766	1.3487	1.3611	1.4267
1.25	0.5598	0.6413	0.603	0.934	0.8895	0.9246
2.5	0.4805	0.4915	0.4896	0.7621	0.7388	0.7517
5	0.3762	0.4334	0.448	0.6224	0.6079	0.5868
10	0.2884	0.3201	0.3258	0.45	0.4035	0.4022
	A549/Vec			A549/LKB1
0	100	100	100	100	100	100
0.3125	98.4671	104.19	99.0434	96.6367	99.6897	94.911
0.625	66.2899	76.9586	74.5391	78.3445	82.8222	81.3955
1.25	36.3601	41.1485	38.2008	54.255	54.1256	52.7499
2.5	31.2094	31.5367	31.0168	44.2695	44.9556	42.8857
5	24.4349	27.8088	28.3814	36.1545	36.9904	33.4779
10	18.7321	20.539	20.6398	26.14	24.5528	22.9461

## Sheet: Fig 2d
	4EBP 1/2 WT			4EBP 1/2 DKO
0	1.1376	1.272	1.3047	2.4475	2.4102	2.443
0.3125	1.0886	1.1792	1.2193	2.4685	2.3327	2.3067
0.625	1.0329	1.2179	1.2434	2.1639	2.1283	2.1572
1.25	0.9858	1.0974	1.0641	1.8205	1.7802	1.7755
2.5	0.6094	0.8937	0.8757	1.5011	1.4539	1.4608
5	0.6286	0.6549	0.5468	0.5032	0.422	0.4139
10	0.1336	0.1197	0.1749	0.2456	0.2392	0.1918
	4EBP 1/2 WT			4EBP 1/2 DKO
0	100	100	100	100	100	100
0.3125	95.6927	92.7044	93.4544	100.858	96.7845	94.4208
0.625	90.7964	95.7469	95.3016	88.4127	88.3039	88.3013
1.25	86.6561	86.2736	81.559	74.382	73.8611	72.677
2.5	53.5689	70.2594	67.1189	61.332	60.3228	59.7953
5	55.2567	51.4858	41.91	20.5598	17.5089	16.9423
10	11.744	9.41038	13.4054	10.0347	9.92449	7.851
