# Supplementary material for: Metformin Antagonizes Cancer Cell Proliferation by Suppressing Mitochondrial-Dependent Biosynthesis
Source: PLoS Biol. 2015 Dec 1;13(12):e1002309. doi: 10.1371/journal.pbio.1002309 (PMC4666657; doi:10.1371/journal.pbio.1002309)
Supplement: S3 Data — (XLSX) [file pbio.1002309.s003.xlsx]

## Sheet: Fig 3a
	- Metf 1	- Metf 2	- Metf 3	+ Metf 1	+ Metf 2	+ Metf 3
Citric (459,431)	29374	42494	44349	17257	18286	15705
Citric m+1 (460,432)	17410	25274	26284	8604	9284	7929
Citric m+2 (461,433)	133240	194538	202683	51914	54123	48150
Citric m+3 (462,434)	52140	76068	79110	18878	19776	17616
Citric m+4 (463,435)	48682	70756	74180	12154	12782	11349
Citric m+5 (464,436)	20985	30714	31874	4879	5224	4593
Citric m+6 (465, 437)	8416	12434	12843	1718	1847	1583
aketoglutarate oxime (346,258)	24360	36038	33235	43393	24789	27449
aketoglutarate oxime m+1(347,259)	6785	9951	9090	11531	6480	7238
aketoglutarate oxime m+2(348,260)	7380	11665	10802	7468	4333	5003
aketoglutarate oxime m+3(349,261)	2159	3253	3056	1664	1001	1090
aketoglutarate oxime m+4(350,262)	1154	1898	1739	592	339	385
aketoglutarate oxime m+5(351,263)	442	625	558	212	151	182
Succinic (289,331)	90972	143566	145745	52570	51930	45329
Succinic +1 (290,332)	23365	37179	37627	12782	12535	11012
Succinic +2 (291,333)	28972	46977	47611	9111	9580	8670
Succinic +3 (292,334)	9356	14911	15298	1897	1995	1845
Succinic +4 (293,335)	3704	5810	5931	830	895	831
Fumaric (287,329)	6057	5681	5605	5763	6989	5776
Fumaric +1 (288,330)	1430	1806	1951	1330	23143	1932
Fumaric +2 (289,331)	1288	25917	23987	1406	582	462
Fumaric +3 (290,332)	812	707	587	711	557	611
Fumaric +4 (291,333)	2900	159	148	262	168	185
Malic (419,287)	117594	226184	233342	129915	133097	121859
Malic M+1 (420,288)	44003	84515	87247	46581	47420	43202
Malic m+2 (421, 289)	42940	83172	86191	29498	30234	27765
Malic m+3 (422,290)	18703	35881	36894	12069	12145	11005
Malic m+4 (423, 291)	7435	14254	14707	4115	4220	3778
Aspartic (418,390)	303	790152	990947	115955	147894	147904
Aspartic m+1 (419,391)	242	299478	376889	41534	182	53248
Aspartic m+2 (420,392)	112	289887	365919	26372	33513	33529
Aspartic m+3 (421,393)	154	381	344	269	248	243
Aspartic m+4 (422,394)	23877	159	112	3529	4512	121
Myristic-D27 ISTD	607472	419573	548630	456060	484011	427672

## Sheet: Fig 3b
Glucose incorporation											Glutamine Incorporation
	-Metf			+Metf			HI Value
												-Metf			+Metf			HI Value
Citrate	0.462364	0.976669	0.778255	0.215206	0.212879	0.213294	0.976669				Cit	0.780314	1.21166	0.948335	0.0341792	0.0472072	0.0565438	1.21166
aKG	0.0294993	0.0652854	0.0460146	0.0470706	0.0254209	0.0324969	0.0652854				aKG	0.198435	0.335479	0.249281	0.10908	0.115693	0.145287	0.335479
Succinate	0.107654	0.249961	0.19406	0.0539841	0.0516621	0.0522784	0.249961				Succ	0.506462	0.714164	0.733942	0.122425	0.156735	0.177402	0.733942
Fumarate	0.0348604	0.0801824	0.0553532	0.00649549	0.00254848	0.0340322	0.0801824				Fum	0.295735	0.484534	0.38802	0.126244	0.169443	0.184187	0.484534
Malate	0.58615	0.519152	0.410183	0.202304	0.19425	0.200504	0.58615				Mal	0.766624	1.21179	1.09217	0.30102	0.424051	0.510081	1.21179
Aspartate	1.04014	1.40596	1.35476	0.157225	0.0794507	0.203757	1.40596				Asp	0.68807	0.835437	0.709979	0.0461958	0.0596643	0.0581375	0.835437
	-Metf			+Metf								-Metf			+Metf
Citrate	0.473409	1	0.796846	0.220347	0.217965	0.21839					Citrate	0.644004	1	0.782675	0.0282086	0.0389608	0.0466664
aKG	0.451851	1	0.704822	0.720997	0.389381	0.497766					aKG	0.591497	1	0.743059	0.325145	0.34486	0.433073
Succinate	0.430684	1	0.776359	0.21597	0.20668	0.209146					Succinate	0.690058	0.973053	1	0.166805	0.213552	0.241711
Fumarate	0.434763	1	0.690341	0.0810089	0.0317835	0.424435					Fumarate	0.61035	1	0.800812	0.260548	0.349702	0.380132
Malate	1	0.885697	0.699793	0.345141	0.331399	0.34207					Malate	0.632636	1	0.901284	0.248408	0.349937	0.420931
Aspartate	0.739806	1	0.963583	0.111827	0.0565097	0.144923					Aspartate	0.823605	1	0.849829	0.0552954	0.0714168	0.0695893
	-Metf			+Metf								-Metf			+Metf
Citrate	0.473409	1	0.796846	0.220347	0.217965	0.21839					Citrate	0.644004	1	0.782675	0.0282086	0.0389608	0.0466664
aKG	0.451851	1	0.704822	0.720997	0.389381	0.497766					aKG	0.591497	1	0.743059	0.325145	0.34486	0.433073
Succinate	0.430684	1	0.776359	0.21597	0.20668	0.209146					Succinate	0.690058	0.973053	1	0.166805	0.213552	0.241711
Fumarate	0.434763	1	0.690341	0.0810089	0.0317835	0.424435					Fumarate	0.61035	1	0.800812	0.260548	0.349702	0.380132
Malate	1	0.885697	0.699793	0.345141	0.331399	0.34207					Malate	0.632636	1	0.901284	0.248408	0.349937	0.420931
Aspartate	0.739806	1	0.963583	0.111827	0.0565097	0.144923					Aspartate	0.823605	1	0.849829	0.0552954	0.0714168	0.0695893

## Sheet: Fig 3c
	H1299 0mM			H1299 1.25mM			H1299 2.5mM			H1299 5mM
	Replicate1	Replicate 2	Replicate 3	Replicate1	Replicate 2	Replicate 3	Replicate1	Replicate 2	Replicate 3	Replicate1	Replicate 2	Replicate 3
Citric (459,431)	158747	122002	169093	89324	119869	111416	40868	47351	50071	10905	9511	11293
Citric m+1 (460,432)	87799	65284	87821	46023	65438	57300	21331	23267	23560	3986	5224	5799
Citric m+2 (461,433)	567777	423241	605525	295933	431447	391954	130820	137137	155272	19258	20908	24730
Citric m+3 (462,434)	225534	161481	238788	112350	167463	148895	47135	54712	58179	6838	7249	7865
Citric m+4 (463,435)	204030	152505	216766	92060	139913	117273	37298	39322	46097	4118	5108	4686
Citric m+5 (464,436)	92197	66022	94149	40259	62629	52067	16841	17984	20586	1430	1544	2371
Citric m+6 (465, 437)	36392	27321	38427	15526	25083	20012	6597	6811	8524	916	961	1643
Myristic-D27 ISTD	826629	833046	1018758	787075	920041	868028	733448	879373	892316	892529	963931	960396

## Sheet: Fig 3e
	- Metf 1	- Metf 2	- Metf 3	+ Metf 1	+ Metf 2	+ Metf 3
Citric (459,431)	29374	42494	44349	17257	18286	15705
Citric m+1 (460,432)	17410	25274	26284	8604	9284	7929
Citric m+2 (461,433)	133240	194538	202683	51914	54123	48150
Citric m+3 (462,434)	52140	76068	79110	18878	19776	17616
Citric m+4 (463,435)	48682	70756	74180	12154	12782	11349
Citric m+5 (464,436)	20985	30714	31874	4879	5224	4593
Citric m+6 (465, 437)	8416	12434	12843	1718	1847	1583
Myristic-D27 ISTD	607472	419573	548630	456060	484011	427672

## Sheet: Fig 3f
	H1299 0mM			H1299 1.25mM			H1299 2.5mM			H1299 5mM
	Replicate1	Replicate 2	Replicate 3	Replicate1	Replicate 2	Replicate 3	Replicate1	Replicate 2	Replicate 3	Replicate1	Replicate 2	Replicate 3
Citric (459,431)	200187	306401	134504	158715	145998	157755	47495	78163	44181	9526	11999	11294
Citric m+1 (460,432)	92679	142519	64689	70383	61462	72065	19804	30456	20060	4796	4839	4580
Citric m+2 (461,433)	114877	178536	82187	77172	70972	79106	19732	33625	20430	3970	4852	5012
Citric m+3 (462,434)	77192	125765	57989	63559	57297	63742	15916	28973	19851	4033	5068	5390
Citric m+4 (463,435)	314941	498324	236918	274511	244602	259042	71982	121573	79603	16826	21011	15858
Citric m+5 (464,436)	116077	189842	86519	107966	97635	98430	30050	53079	34240	8703	9598	8659
Citric m+6 (465, 437)	68734	115523	54340	63719	57517	61804	16931	30150	18142	3899	5717	5830
Myristic-D27 ISTD	1075207	903745	601474	984876	984458	1028736	1119369	1045875	1100998	1209562	1088585	992162

## Sheet: Fig 3h
	- Metf 1	- Metf 2	- Metf 3	+ Metf 1	+ Metf 2	+ Metf 3
Citric (459,431)	11595	49022	22395	1741	1864	2596	2264	1688	2585	2349	2070	3231
Citric m+1 (460,432)	5152	22639	10070	652	677	1038	1197	1037	1406	834	773	1377
Citric m+2 (461,433)	6846	27900	13125	352	433	658	3995	3420	4813	1093	994	1356
Citric m+3 (462,434)	4962	18877	7948	358	290	553	2567	2066	3094	511	432	604
Citric m+4 (463,435)	19161	72713	33718	1522	1595	2168	7736	6216	9351	3222	2188	3091
Citric m+5 (464,436)	7326	28131	13075	733	794	1024	5006	3912	5773	1202	938	1090
Citric m+6 (465, 437)	4597	17242	8197	425	345	493	11250	8185	12272	1163	1002	1162
Myristic-D27 ISTD	53217	131891	77535	89709	65242	78545	78467	70574	70579	85137	81534	100605
