# Supplementary material for: Metformin Antagonizes Cancer Cell Proliferation by Suppressing Mitochondrial-Dependent Biosynthesis
Source: PLoS Biol. 2015 Dec 1;13(12):e1002309. doi: 10.1371/journal.pbio.1002309 (PMC4666657; doi:10.1371/journal.pbio.1002309)
Supplement: S4 Data — (XLSX) [file pbio.1002309.s004.xlsx]

## Sheet: Fig 4a-c
	- Metf 1	- Metf 2	- Metf 3	+ Metf 1	+ Metf 2	+ Metf 3
Palmitic C16:0 (313,355)	5795971	5208463	5793832	3495035	5241048	4375959
m+1	1458504	1318289	1471690	878185	1333991	1104785
m+2	469583	420880	469310	278617	421229	348286
m+3	76871	67628	77062	45788	71116	57810
m+4	25170	20270	23975	39379	64247	51682
m+5	10036	8113	9163	14916	24500	19868
m+6	46609	35259	40440	88188	140793	116936
m+7	37435	29872	33669	34545	56924	45584
m+8	162536	127328	148372	165805	272552	221434
m+9	136741	109091	129686	62624	101132	84178
m+10	495886	403251	463424	245672	401405	328860
m+11	385764	316516	364572	86535	144672	116996
m+12	1187845	990028	1131881	291589	466975	383906
m+13	727726	620291	713772	91415	150612	120273
m+14	1901718	1626910	1866721	247841	391908	322154
m+15	723326	635070	723103	57832	91482	73863
m+16	1509499	1335226	1501955	114614	179685	148072

## Sheet: Fig 4d-f
	- Metf 1	- Metf 2	- Metf 3	+ Metf 1	+ Metf 2	+ Metf 3
Palmitic C16:0 (313,355)	26533265	28096259	28070786	18058487	21736235	20616532
m+1	15854831	18587550	16628882	5822006	9412677	8644380
m+2	12233293	15111514	12973162	2918673	4991297	4388233
m+3	3689295	4586628	3971724	614216	1084429	934706
m+4	2615486	3223932	2820266	1327184	2406298	2084326
m+5	736005	905127	789689	311725	573281	497452
m+6	420004	510593	459162	923427	1692537	1507202
m+7	0	109008	0	194937	352337	315832
m+8	47239	59079	54310	514701	934350	854870
m+9	10120	13023	11422	96733	174256	157330
m+10	5512	5499	6060	214868	401801	374384
m+11	47	75	77	34656	63728	60935
m+12	30517	39171	32661	79867	142593	138907
m+13	0	105	228	11909	21512	21502
m+14	49430	62645	50428	30883	54964	52724
m+15	16137	20106	17397	7077	11843	9966
m+16	10142	13068	12682	4945	7786	7588

## Sheet: Fig 4g
	H1299 FF5 siCTL																H1299 FF5 siACL
0mM	1027	1051	1125	1089	1175	1003	1008	1084	1251	1072	999	1022	1124	1173	1189		547	893	820	780	744	743	800	896	841	683	605	738	669	652	614	797	787
5mM	496	686	777	621	789	743	705	489	627	574	581	667	794	766	733	654	508	810	697	810	810	676	678	757	717	715	666	672	765	672	672	793	581	587	643	647
	siCTL		siACL
	AVG	STDEV	AVG	STDEV
0mM	1092.8	77.9874	741.706	100.737
5mM	668.875	98.5392	693.8	81.6273
	siCTL		siACL
	AVG	STDEV	AVG	STDEV
0mM	100	10.0925	67.8721	10.4133
5mM	61.2074	10.0194	63.4883	8.73628
