# Supplementary material for: Metformin Antagonizes Cancer Cell Proliferation by Suppressing Mitochondrial-Dependent Biosynthesis
Source: PLoS Biol. 2015 Dec 1;13(12):e1002309. doi: 10.1371/journal.pbio.1002309 (PMC4666657; doi:10.1371/journal.pbio.1002309)
Supplement: S6 Data — (XLSX) [file pbio.1002309.s006.xlsx]

## Sheet: Fig 6a
11.05.14 48H	WT CTL								MUT CTL
0mM	2066	2884	2621	2726	2298				753	851	852	894	541	770	948	910	959
1.25mM	1620	666	918	2703	3020	2067	2169	1685	702		680	785	394	779	701	677
2.5mM	753	708	1017	1405	999	1368	957		559	696	661	463	773	649	733	715
5mM	364	488	999	359	547	628	960		433	405	361	405	405	412	541	778	541	541
10mM	336	345	549	270	290	722	578		419	517	430	765	360	360	360
20mM	181	301	236	127	192	346	468		374	471	166	166	499	571	655	419	409
	AVG 143Bwt	STDEV 143Bwt	AVG 143Bcytb	STDEV 143Bcytb
0mM	2519	331.861	830.889	129.918
1.25mM	1856	810.262	674	131.215
2.5mM	1029.57	271.336	656.125	101.017
5mM	620.714	263.221	482.2	123.733
10mM	441.429	174.009	458.714	146.54
20mM	264.429	116.429	414.444	165.023

## Sheet: Fig 6b
	143B WT CTL										143B WT ACL										143B MUT CTL										143B MUT ACL
10mM Metf	475	459	572	610	683	383	411	480	438	444	400	521	328	273	280	454					269	248	227	227	227	255	334				113	134	119	112	87	63	95	145	106	129
	WT CTL		WT ACL		MUT CTL		MUT ACL
	AVG	STDEV	AVG	STDEV	AVG	STDEV	AVG	STDEV
10mM Metf	495.5	95.3744	376	99.8138	255.286	38.3784	110.3	24.1157
% of control	WT CTL		WT ACL		MUT CTL		MUT ACL
METF/BASE	AVG	STDEV	AVG	STDEV	AVG	STDEV	AVG	STDEV
10mM Metf	23.2738	5.13788	17.6609	5.06209	46.585	11.9544	20.1277	6.07355

## Sheet: Fig 6c
Acetate Pulse	-Metf 1	-Metf 2	-Metf 3	+Metf 1	+Metf 2	+Metf 3
Palmitic C16:0 (313,355)	32879350	37925960	41706220	21079528	19543684	19983868
m+1	8431280	9654890	10604400	5265904	4909716	4966272
m+2	10870050	12319860	13103250	2545268	2180476	2404296
m+3	2600220	2992840	3149070	530064	447404	516592
m+4	6614330	7691000	8115740	1891584	1426392	1789144
m+5	1564420	1817230	1869030	502900	382056	466220
m+6	3042120	3504520	3761280	2011228	1487592	1837268
m+7	623370	722030	757330	464804	349936	427928
m+8	920480	1077380	1121630	1444248	1076660	1326476
m+9	172090	184980	213420	305908	216344	275684
m+10	201860	244560	247030	773740	547176	682248
m+11	33170	35050	42350	135412	98864	127060
m+12	47980	54210	63150	298132	218376	265540
m+13	10750	10340	2430	49496	34024	42296
m+14	34720	41560	45400	96516	71452	83928
m+15	12380	12600	11230	13800	9840	13284
m+16	7590	9360	11740	16744	10888	15364

## Sheet: Fig 6d
- Metf	0mM Acetate												5mM Acetate
24H	334	466	434	264	538	436	447	364	686	241	483	526	472	758	626	590	449	636	543	571	574	593	482	578	437	458
48H	992	1141	1015	746	1539	747	693	690	920	974	954	920	1173	1305	1362	1715	1231	1178	1121	1186	1137	984	1225	1315	1110	953
72H	2199	2709	2300	2789	2478	1614	2085	1589	1712	2669	2516	1867	3750	3283	3842	3324	3576	3548	3221	3793	2783	3759	2953	3852	3348	3642
96H	4506	3860	4478	4474	4347	4247	4310	4400	3601	3967	3732	3124	5494	5456	5439	5556	5448	5618	5927	5439	4584	5722	5178	4973	5005	5682
+ Metf	0mM Acetate												5mM Acetate
24H	286	314	343	214	284	299	351	254	212	195	421	353	545	545	534	447	366	519	463	394	394	454	428	435	406	403
48H	526	545	570	431	811	589	533	473	507	438	536	752	1156	1156	1135	753	796	894	706	908	908	752	968	865	867
72H	662	470	826	477	446	335	405	327	245	331	419	442	1641	1641	1610	1427	1060	1318	1214	1214	1204	1270	1169	1726
96H	612	221	391	332	367	563	454	331	279	261	483	390	1655	1655	1692	1491	1496	1255	1825	1646	1677	2000	1890
