# Supplementary material for: Metformin Antagonizes Cancer Cell Proliferation by Suppressing Mitochondrial-Dependent Biosynthesis
Source: PLoS Biol. 2015 Dec 1;13(12):e1002309. doi: 10.1371/journal.pbio.1002309 (PMC4666657; doi:10.1371/journal.pbio.1002309)
Supplement: S7 Data — (XLSX) [file pbio.1002309.s007.xlsx]

## Sheet: Fig 7a
0mM Metf	Normoxia																																								Hypoxia
24h	8	389	235	336	198	376	473	545	412	285	456	588	560	546	671	510	443	465	554	320	487	552	580	639	936	594	728	600	567	541	491	544	524	537	518	597	583	462	560	365	661	572	443	616	504	539	445	631	489
48h	1373	1359	1277	1265	1234	1521	1281	1444	1518	1707	1619	1212	986	1132	1576	1353	1323	1482	1288	1152	1237	1222	1858	1158	1329	1447	1565	1503	1471	1260	1424	1290	1697	1431	1338	1528	1253	1707	1490	1579	1599	1864	1780	1732	1607	1490	1622	1542	2048
72h	1809	2162	2146	2822	3195	2402	2712	3220	2629	2664	2229	2275	2989	2474	2863	2539	2724	2289	2409	2234	3271	4335	4234	4303	4404	3377	3089	3926	3891	3738	3164	3715	3825	3533	3177	3581	3035	3729	3398	3754	1566	2350	1948	2963	2906	3230	2209	2898	2952
5mM Metf	Normoxia																																								Hypoxia
24h	6	35	407	5	228	133	203	319	333	402	228	356	381	356	356	247	338	353	357	436	5	4	14	59	13	10	17	16	46	128	16	567	478	567	567	523	418	443	508	328	509	463	393	259	366	415	401	291	481
48h	663	625	1106	561	603	802	636	555	576	892	1237	645	454	645	645	693	527	585	747	567	452	624	621	645	544	498	630	568	735	672	588	1040	1021	1040	1040	781	746	1178	723	502	1712	1415	1059	1171	1469	1311	1224	1313	1577
72h	380	312	1087	352	332	212	534	339	494	379	257	397	548	397	397	405	473	508	270	343	697	1525	1289	1698	3096	1395	1837	2271	1940	1386	1685	1702	1981	1702	1702	1523	1664	1411	1068	1178	3023	3433	2409	3218	3802	2501	2721	3863	3047
[truncated: 31 more columns]

## Sheet: Fig 7b
		Hypoxia																							AVG	SEM		%AVG	%SEM
	0mM Metf	1566	2350	1948	2963	2906	3230	2209	2898	2952	3102	3401	3468	3689	4082	3413	3073	3219	2358	2054	169			0mM	2877.38	120.286		100	5.91201
		2833	1813	2607	3009	3230	2914	3480	2978	3187	3563	2683	3911	2813	3263	3500	2593	3792	3855	2400	1621
	1.25mM Metf	2614	2442	3379	2595	3382	2548	2499	3450	3089	2018	3590	3866	3335	3669	2339	2709	2531	2882	2335	1062			1.25	3103.1	149.005		107.845	6.86603
		2271	2009	2342	2880	3977	2816	2644	3358	4454	4407	2768	4587	3475	3668	5467	3089	5173	4461	2359	1585
	2.5mM Metf	2635	3644	2784	2523	2947	2488	3043	2765	3185	3130	3921	4117	4359	4297	3849	3783	4398	3006	2789	1177			2.5	3111.88	119.728		108.15	6.14447
		1706	2454	2409	2925	3478	2651	2559	3290	3402	3019	2529	3714	3915	3076	3740	3292	3741	3670	2804	1261
	5mM Metf	3023	3433	2409	3218	3802	2501	2721	3863	3047	2943	3874	3890	4241	3890	3890	4097	4266	3414	3079	886			5	3182.88	127.001		110.617	6.3926
		2094	2563	2842	2676	3712	2528	2636	2301	3678	3711	2862	3949	3044	3949	3949	3674	3414	3821	2508	917
	10mM Metf	2916	4737	4572	3904	4007	1944	3124	2761	1892	2444	2643	4196	2870	2870	2870	3130	4019	2619	2822	199			10	2779.53	153.301		96.5993	6.6853
		584	2148	2560	2686	2733	2495	2346	2399	2963	2564	2355	3459	3404	3404	3404	2676	2861	2886	2594	121
		Normoxia																							AVG	SEM		%AVG	%SEM
	0mM Metf	1809	2162	2146	2822	3195	2402	2712	3220	2629	2664	2229	2275	2989	2474	2863	2539	2724	2289	2409	2234			0mM	3106.62	109.998		100	5.00737
		3271	4335	4234	4303	4404	3377	3089	3926	3891	3738	3164	3715	3825	3533	3177	3581	3035	3729	3398	3754
	1.25mM Metf	1790	2385	2388	2454	3668	1486	2271	2535	2665	2565	2002	2134	2661	2658	2785	1992	2415	2371	1944	1935			1.25	2676.8	97.4737		86.1642	4.37633
		1989	2368	2659	2302	3835	3268	2351	3351	2516	2810	3107	2817	3789	2849	3005	3017	2566	4006	3334	4029
	2.5mM Metf	430	576	876	492	842	574	577	496	602	673	731	512	1221	667	728	687	761	536	826	419			2.5	1441.17	139.9		46.3904	4.79348
		1115	1702	1087	1962	2621	2509	2417	1857	2558	2907	2941	2652	2624	2079	2348	2350	1722	2875	2176	1919
	5mM Metf	380	312	1087	352	332	212	534	339	494	379	257	397	548	397	397	405	473	508	270	343			5	1029.15	113.13		33.1276	3.82581
		697	1525	1289	1698	3096	1395	1837	2271	1940	1386	1685	1702	1981	1702	1702	1523	1664	1411	1068	1178
	10mM Metf	231	200	266	160	254	212	218	179	210	192	208	233	175	175	175	250	242	158	196	86			10	519.625	53.7519		16.7264	1.82879
		438	688	822	766	1011	979	783	825	941	861	1122	944	921	921	921	792	830	688	829	683
