# Supplementary material for: Metformin Antagonizes Cancer Cell Proliferation by Suppressing Mitochondrial-Dependent Biosynthesis
Source: PLoS Biol. 2015 Dec 1;13(12):e1002309. doi: 10.1371/journal.pbio.1002309 (PMC4666657; doi:10.1371/journal.pbio.1002309)
Supplement: S8 Data — (XLSX) [file pbio.1002309.s008.xlsx]

## Sheet: S1b
72h	Rep1	Rep2	Rep3	Rep1 corrected	Rep2 corrected	Rep3 corrected	AVG	STDEV	Ratio	STDEV	% Ratio	% STDEV
10mM	0.4564	0.4547	0.4472	0.3123	0.3106	0.3031	0.308667	0.00489524	0.275636	0.0402018	27.5636	4.02018
5mM	0.5265	0.5442	0.5278	0.3824	0.4001	0.3837	0.388733	0.00986526	0.347135	0.051095	34.7135	5.1095
2.5mM	0.8357	0.5664	0.6137	0.6916	0.4223	0.4696	0.527833	0.143784	0.47135	0.145452	47.135	14.5452
1.25mM	0.7991	0.8306	0.7018	0.655	0.6865	0.5577	0.633067	0.0671429	0.565322	0.101553	56.5322	10.1553
Control	1.0771	1.3708	1.3439	0.933	1.2267	1.1998	1.11983	0.16236	1	0	100	0
HCT116
Corrected means background corrected
Crystal violet staining

## Sheet: S1c
	ADP	AMP	ATP
Name	Conc (M)	Conc (M)	Conc (M)
0 mM_1	8.62186e-05	1.87527e-05	0.000956054
0 mM_2	5.33481e-05	1.68068e-05	0.00124375
0 mM_3	5.99702e-05	1.9006e-05	0.000882172
MOY	6.65123e-05	1.81885e-05	0.00102732
SD	1.73844e-05	1.20329e-06	0.000191032
1.25 mM_1	7.20583e-05	1.43158e-05	0.000878152
1.25 mM_2	7.51543e-05	1.78196e-05	0.000990775
1.25 mM_3	6.72912e-05	2.20547e-05	0.000848159
MOY	7.15012e-05	1.80634e-05	0.000905696
SD	3.96101e-06	3.87522e-06	7.51919e-05
2.5 mM_1	9.11914e-05	2.44801e-05	0.000670851
2.5 mM_2	6.88954e-05	2.50532e-05	0.000728366
2.5 mM_3	7.51808e-05	1.90889e-05	0.000720597
MOY	7.84225e-05	2.28741e-05	0.000706605
SD	1.14961e-05	3.29052e-06	3.12063e-05
5 mM_1	7.58054e-05	2.55147e-05	0.000447854
5 mM_2	8.7427e-05	2.52655e-05	0.00054049
5 mM_3	8.42588e-05	2.93025e-05	0.000473307
MOY	8.24971e-05	2.66942e-05	0.000487217
SD	6.0078e-06	2.26225e-06	4.78585e-05

## Sheet: S1d
CONDITION	OCR	NUMBER	Norm OCR
H1299 - Metf 1	114.874	1.39902	82.1106
H1299 - Metf 2	123.765	1.60542	77.0919
H1299 - Metf 3	140.413	1.63532	85.8626
H1299 - Metf 4	97.7961	1.32522	73.7963
H1299 - Metf 5	125.066	1.44802	86.3704
H1299 - Metf 6	124.428	1.26162	98.6261
H1299 + Metf 1	56.5448	1.44972	39.0041
H1299 + Metf 2	64.3563	1.31242	49.0365
H1299 + Metf 3	77.209	1.67622	46.0614
H1299 + Metf 4	59.6946	1.33672	44.6576
H1299 + Metf 5	63.2797	1.41752	44.6412
H1299 + Metf 6	24.9538	1.26272	19.762

## Sheet: S1e
CONDITION	ECAR	NUMBER	Norm ECAR
H1299 - Metf 1	59.3501	1.39902	42.4227
H1299 - Metf 2	58.9221	1.60542	36.7021
H1299 - Metf 3	67.5833	1.63532	41.3274
H1299 - Metf 4	59.0278	1.32522	44.542
H1299 - Metf 5	63.5125	1.44802	43.8617
H1299 - Metf 6	64.1697	1.26162	50.8631
H1299 + Metf 1	96.907	1.44972	66.8455
H1299 + Metf 2	86.8767	1.31242	66.196
H1299 + Metf 3	83.0905	1.67622	49.5702
H1299 + Metf 4	77.9372	1.33672	58.305
H1299 + Metf 5	78.084	1.41752	55.0851
H1299 + Metf 6	96.4542	1.26272	76.3862

## Sheet: S1f
	H1299 - Metf_1	H1299 - Metf_2	H1299 - Metf_3	H1299 + Metf_1	H1299 + Metf_2	H1299 + Metf_3	Media
GLC	2.2	2.2	2.2	0	0	0	7.5
Cell Counts (X10^4)	6.825	6.99	6.33	4.515	5.595	5.43
GLC Consumption	0.776557	0.758226	0.837283	1.66113	1.34048	1.38122

## Sheet: S1g
	H1299 - Metf_1	H1299 - Metf_2	H1299 - Metf_3	H1299 + Metf_1	H1299 + Metf_2	H1299 + Metf_3	Media
LAC	17	12.6	14.8	18.7	17.5	19.9	0
Cell Counts (X10^4)	6.825	6.99	6.33	4.515	5.595	5.43
Lac Consumption	2.49084	1.80258	2.33807	4.14175	3.12779	3.66483
