# Supplementary material for: Metformin Antagonizes Cancer Cell Proliferation by Suppressing Mitochondrial-Dependent Biosynthesis
Source: PLoS Biol. 2015 Dec 1;13(12):e1002309. doi: 10.1371/journal.pbio.1002309 (PMC4666657; doi:10.1371/journal.pbio.1002309)
Supplement: S9 Data — (XLSX) [file pbio.1002309.s009.xlsx]

## Sheet: S2a
uM Phen	A549 EV												A549 LKB1
0	1265	1305	1535	1151	1631	1430	1586	1265	995	1159	1299	1174	1216	1123	1069	1205	891	785	1020	951	851	678	750	828
15	450	428	552	455	453	499	558	577	568	574	507	553	472	411	476	412	345	304	319	328	264	251	335	306
32.5	508	575	578	397	550	544	596	486	576	544	562	619	344	370	331	366	279	211	245	225	259	280	324	301
75	484	344	327	312	458	404	310	279	303	586	330	383	315	319	343	321	319	280	251	290	262	362	308	248
150	315	371	289	298	313	310	357	214	334	358	221	222	360	299	325	161	263	256	279	144	271	279	201	196
	A549 EV		A549 LKB1
	AVERAGE	SEM	AVERAGE	SEM
0	1316.25	55.9878	947.25	51.7904
15	514.5	16.1318	351.917	21.5366
32.5	544.583	16.9882	294.583	15.4407
75	376.667	26.4069	301.5	10.3598
150	300.167	15.8472	252.833	18.8357
% of control	AVERAGE	SEM	AVERAGE	SEM
0	100	6.01548	100	7.73214
15	39.0883	2.06555	37.1514	3.04879
32.5	41.3739	2.18241	31.0988	2.35545
75	28.6167	2.34661	31.829	2.05537
150	22.8047	0.0154611	26.6913	2.46651

## Sheet: S2b
uM Phen	4EBP 1/2 WT												4EBP 1/2 DKO
0	1651	1499	750	1327	1934	1213	1224	1420	1387	1257	1083	1307	3278	3354	2833	3353	3197	2840	3029	3060	2584	2907	2976	2860
15	1613	1190	1242	1471	1216	1127	1274	1471	1334	1149	1315	1285	2728	3220	2789	3272	3372	2766	3076	2892	3462	3005	2666	2900
32.5	639	409	635	247	692	453	601	261	517	791	686	658	1051	1707	1673	1485	1642	1666	1296	1116	1077	1326	1034	1314
75	213	247	247	284	232	261	261	233	222	222	222	274	308	308	308	336	286	286	286	341	339	237	248	290
150	187	189	166	114	175	237	157	137	157	185	157	102	224	214	253	144	244	256	253	167	209	206	226	191
	4EBP 1/2 WT		4EBP 1/2 DKO
uM Phen	AVERAGE	SEM	AVERAGE	SEM
0	1337.67	84.1744	3022.58	68.5184
15	1307.25	42.0455	3012.33	77.1003
32.5	549.083	50.14	1365.58	75.6557
75	243.167	6.60903	297.75	9.53075
150	163.583	10.3963	215.583	10.1679
% of control	AVERAGE	SEM	AVERAGE	SEM
0	100	8.89912	100	3.20585
15	97.7261	6.90627	99.6609	3.40743
32.5	41.0478	4.55211	45.1793	2.70444
75	18.1784	1.24604	9.85085	0.386383
150	12.229	1.09371	7.13242	0.373235
