# Supplementary material for: Metformin Antagonizes Cancer Cell Proliferation by Suppressing Mitochondrial-Dependent Biosynthesis
Source: PLoS Biol. 2015 Dec 1;13(12):e1002309. doi: 10.1371/journal.pbio.1002309 (PMC4666657; doi:10.1371/journal.pbio.1002309)
Supplement: S10 Data — (XLSX) [file pbio.1002309.s010.xlsx]

## Sheet: S3a
	- Metf 1	- Metf 2	- Metf 3	+ Metf 1	+ Metf 2	+ Metf 3
Myristic-D27 ISTD	607472	419573	548630	456060	484011	427672
Succinic (289,331)	90972	143566	145745	52570	51930	45329
Succinic +1 (290,332)	23365	37179	37627	12782	12535	11012
Succinic +2 (291,333)	28972	46977	47611	9111	9580	8670
Succinic +3 (292,334)	9356	14911	15298	1897	1995	1845
Succinic +4 (293,335)	3704	5810	5931	830	895	831
Fumaric (287,329)	6057	5681	5605	5763	6989	5776
Fumaric +1 (288,330)	1430	1806	1951	1330	23143	1932
Fumaric +2 (289,331)	1288	25917	23987	1406	582	462
Fumaric +3 (290,332)	812	707	587	711	557	611
Fumaric +4 (291,333)	2900	159	148	262	168	185

## Sheet: S3b
	- Metf 1	- Metf 2	- Metf 3	+ Metf 1	+ Metf 2	+ Metf 3
Myristic-D27 ISTD	53217	131891	77535	89709	65242	78545
Succinic (289,331)	7839	30029	17306	3241	3391	4365
Succinic +1 (290,332)	2719	9815	5710	889	840	1338
Succinic +2 (291,333)	7019	24952	14662	5363	4626	5628
Succinic +3 (292,334)	1825	6386	3942	1088	870	1260
Succinic +4 (293,335)	16694	58173	35484	4351	4576	6618
Fumaric (287,329)	8984	31383	15343	9979	9394	12939
Fumaric +1 (288,330)	2518	9554	4385	2554	2308	3135
Fumaric +2 (289,331)	3161	12029	5905	1108	1332	1608
Fumaric +3 (290,332)	1480	6547	3197	1322	1362	1787
Fumaric +4 (291,333)	10292	41501	19443	8341	7945	10561

## Sheet: S3c
GLC Pulse	AMPK WT - Metf 1	AMPK WT - Metf 2	AMPK WT + Metf 1	AMPK WT + Metf 2	AMPK KO - Metf 1	AMPK KO - Metf 2	AMPK KO + Metf 1	AMPK KO + Metf 2
Citric (459,431)	99796	111668	42609	48616	194127	213998	95203	85952
Citric m+1 (460,432)	50737	56243	17072	19213	87384	98163	37373	33663
Citric m+2 (461,433)	217162	233470	25992	23490	265456	331565	50446	41705
Citric m+3 (462,434)	100463	108089	10614	9595	117137	146465	19996	16114
Citric m+4 (463,435)	99020	105541	6553	4881	100468	127947	11008	8066
Citric m+5 (464,436)	64441	66750	3525	2340	60038	78580	5816	3722
Citric m+6 (465, 437)	30200	31224	1384	851	26187	34691	2344	1345
Myristic-D27 ISTD	2722027	3089853	1075143	3385423	4585687	3186146	2446514	2678549
GLN Pulse	AMPK WT - Metf 1	AMPK WT - Metf 2	AMPK WT + Metf 1	AMPK WT + Metf 2	AMPK KO - Metf 1	AMPK KO - Metf 2	AMPK KO + Metf 1	AMPK KO + Metf 2
Citric (459,431)	185016	176593	14727	13121	91834	109014	14796	6925
Citric m+1 (460,432)	102415	97429	6195	5884	50813	60328	7163	3510
Citric m+2 (461,433)	115725	110678	3341	3086	65818	78766	5050	2074
Citric m+3 (462,434)	95870	90744	1454	1437	74152	88564	3789	1476
Citric m+4 (463,435)	193605	187386	2829	3256	156008	189816	7889	3057
Citric m+5 (464,436)	131442	123633	3870	4242	138530	162923	11950	6086
Citric m+6 (465, 437)	58453	54561	1427	1525	57081	67898	4372	2105
Myristic-D27 ISTD
