# Supplementary material for: Metformin Antagonizes Cancer Cell Proliferation by Suppressing Mitochondrial-Dependent Biosynthesis
Source: PLoS Biol. 2015 Dec 1;13(12):e1002309. doi: 10.1371/journal.pbio.1002309 (PMC4666657; doi:10.1371/journal.pbio.1002309)
Supplement: S11 Data — (XLSX) [file pbio.1002309.s011.xlsx]

## Sheet: S4a
	- Metf 1	- Metf 2	- Metf 3	+ Metf 1	+ Metf 2	+ Metf 3
Palmitic C16:0 (313,355)	5795971	5208463	5793832	3495035	5241048	4375959
m+1	1458504	1318289	1471690	878185	1333991	1104785
m+2	469583	420880	469310	278617	421229	348286
m+3	76871	67628	77062	45788	71116	57810
m+4	25170	20270	23975	39379	64247	51682
m+5	10036	8113	9163	14916	24500	19868
m+6	46609	35259	40440	88188	140793	116936
m+7	37435	29872	33669	34545	56924	45584
m+8	162536	127328	148372	165805	272552	221434
m+9	136741	109091	129686	62624	101132	84178
m+10	495886	403251	463424	245672	401405	328860
m+11	385764	316516	364572	86535	144672	116996
m+12	1187845	990028	1131881	291589	466975	383906
m+13	727726	620291	713772	91415	150612	120273
m+14	1901718	1626910	1866721	247841	391908	322154
m+15	723326	635070	723103	57832	91482	73863
m+16	1509499	1335226	1501955	114614	179685	148072

## Sheet: S4b
	AMPK WT - Metf 1	AMPK WT - Metf 2	AMPK WT - Metf 3	AMPK WT + Metf 1	AMPK WT + Metf 2	AMPK WT + Metf 3	AMPK KO - Metf 1	AMPK KO - Metf 2	AMPK KO - Metf 3	AMPK KO + Metf 1	AMPK KO + Metf 2	AMPK KO + Metf 3
Palmitic C16:0 (313,355)	21434912	21548200	21321624	280972	9897703	8130200	35503112	51993048	46373816	9437064	22905941	13345048
m+1	5371044	5390768	5351320	69321	2511503	2020776	8949064	13094472	11651056	2344856	6590185	3331352
m+2	1705520	1719424	1691616	19463	682521	591648	2762304	4058576	3647080	673752	1893955	911248
m+3	289940	293800	286080	2682	100411	93696	460376	683720	602664	104096	297222	137680
m+4	256984	269480	244488	489	16779	28752	285224	424472	422472	45352	159646	29112
m+5	141052	148128	133976	0	2179	5656	158808	244000	226744	10080	33983	5592
m+6	845596	898136	793056	0	1937	8672	897120	1379392	1301280	18992	82376	10208
m+7	512048	543144	480952	0	440	720	570920	872784	825984	5528	18448	3864
m+8	2649988	2807608	2492368	35	1061	6072	2709880	4129104	3893120	12864	39990	11240
m+9	1454792	1551840	1357744	41	91	2952	1545656	2361504	2184368	4232	8577	6072
m+10	5961316	6351672	5570960	386	1467	12032	5961384	9236688	8521520	12416	16331	24424
m+11	2766040	2929336	2602744	0	162	5520	2889232	4543336	4177264	4520	3579	12168
m+12	9277776	9853256	8702296	882	7517	23832	9312312	14671072	13420200	20816	23483	44624
m+13	3325932	3526136	3125728	265	2282	8344	3619600	5711896	5160768	8672	5889	17768
m+14	8968992	9506816	8431168	834	9905	25080	9595568	15089736	13647600	22992	26990	47416
m+15	2063704	2179768	1947640	39	2820	6256	2398984	3790992	3393768	4896	7051	10776
m+16	4250356	4502128	3998584	334	1523	8376	4862840	7787752	6972272	7696	3809	19488

## Sheet: S4c
	AMPK WT - Metf 1	AMPK WT - Metf 2	AMPK WT - Metf 3	AMPK WT + Metf 1	AMPK WT + Metf 2	AMPK WT + Metf 3	AMPK KO - Metf 1	AMPK KO - Metf 2	AMPK KO - Metf 3	AMPK KO + Metf 1	AMPK KO + Metf 2	AMPK KO + Metf 3
Palmitic C16:0 (313,355)	43244168	49032552	46138360	15377683	14848601	14998811	66780600	64553184	19076032	20580814	15847278	8925972
m+1	12543696	14257696	13400696	3935955	3749126	3803176	19138176	18615208	5409896	5931410	4016596	2256740
m+2	16583376	19059112	17821244	1097063	1010475	1030753	19474696	18596856	5269224	1635953	1131029	618805
m+3	4808576	5497656	5153116	168209	150370	153764	5465680	5149536	1433304	253910	176207	97323
m+4	7378816	8209008	7793912	112155	32497	37307	7038128	6691816	1870088	65973	48604	21116
m+5	1975496	2185568	2080532	30077	6218	7608	1858680	1776648	493392	13471	10025	4222
m+6	2576952	2815848	2696400	172226	24465	30392	2257680	2126232	614408	17344	13054	5201
m+7	613296	661904	637600	48918	6636	8548	520224	509512	143096	4595	3590	1178
m+8	678544	730080	704312	242883	30965	37136	560272	523256	156896	7884	5899	2332
m+9	138776	154800	146788	62051	8572	9690	116208	110704	33504	1803	1678	366
m+10	161488	180440	170964	254580	31618	38102	125360	113256	42056	6422	5626	1883
m+11	38736	41512	40124	54833	7475	8708	29512	24608	12008	2323	1982	683
m+12	96728	115568	106148	193727	32770	36944	87368	79952	36760	19477	15439	7349
m+13	32856	34256	33556	35175	7611	8212	30656	27696	11816	6106	4727	2192
m+14	95376	113760	104568	97548	26037	28418	103440	86136	42104	26780	19598	9078
m+15	26984	32312	29648	15228	5771	5912	27560	28112	10232	6888	5078	2757
m+16	41248	49120	45184	21622	5181	5658	36840	32304	15088	4913	4203	1615

## Sheet: S4d
	Ctrl 1	Ctrl 2	Ctrl 3	Metf 1	Metf 2	Metf 3	ETX 1	ETX 2	ETX 3	Metf+ETX 1	Metf+ETX 2	Metf+ETX 3
Palmitic C16:0 (313,355)	6494324	6480304	6600092	5544020	4794544	8251022	13149567	8474808	9029405	4918048	8676421	8051079
m+1	1632724	1644776	1673096	1391736	1191988	2145407	3509179	2144128	2349159	1233340	2254942	2082520
m+2	475992	482896	483536	458516	399564	713050	986012	598156	657822	398148	747877	661625
m+3	72004	72976	77448	82400	72320	124244	151481	90840	99864	68848	127673	113600
m+4	15488	17036	17416	104920	97360	152565	38675	23784	24952	81032	155421	118301
m+5	4272	4888	5804	26668	23628	38511	14256	9296	8936	18440	39243	29658
m+6	18688	20208	24288	74356	67724	108450	68828	43636	44322	51120	99797	70338
m+7	15876	16528	17748	17640	14088	26591	43830	28704	29285	12820	23183	17153
m+8	78732	78224	85684	43988	39052	65651	200658	128284	132625	26652	48835	34813
m+9	60192	64476	72124	10368	9280	14337	118452	78856	77196	4912	10245	7717
m+10	231600	249628	269944	23040	19148	34119	445472	285652	298159	10788	19198	13076
m+11	168352	179532	207804	5260	4848	7565	215810	137664	142263	2156	3926	2366
m+12	541540	586828	672792	15372	12752	21618	688272	447216	457516	6592	11500	9216
m+13	305324	333344	378440	3548	3204	5265	250844	163636	165852	780	636	2258
m+14	826424	884576	1002588	9016	8700	15724	655577	413032	436102	5640	10265	8805
m+15	287708	308800	360324	2552	1800	3521	151107	93392	101838	332	2364	2337
m+16	588200	639584	733872	2608	1712	3685	288999	187228	197306	464	1353	408
