# Supplementary material for: Metformin Antagonizes Cancer Cell Proliferation by Suppressing Mitochondrial-Dependent Biosynthesis
Source: PLoS Biol. 2015 Dec 1;13(12):e1002309. doi: 10.1371/journal.pbio.1002309 (PMC4666657; doi:10.1371/journal.pbio.1002309)
Supplement: S12 Data — (XLSX) [file pbio.1002309.s012.xlsx]

## Sheet: S5a
LINE	CONDITION	OCR	NUMBER	Norm OCR
143B WT	Full	56.9251	0.499679	113.923
143B WT	Full	53.5745	0.460079	116.446
143B WT	Full	53.5914	0.475579	112.687
143B WT	Full	65.3058	0.579179	112.756
143B WT	Full	62.3869	0.607079	102.766
143B WT	Full	66.3817	0.521579	127.271
143B WT	Full	60.8417	0.665479	91.4255
143B WT	Full	58.6995	0.511379	114.787
143B WT	Full	61.0066	0.529979	115.111
143B WT	Full	54.2861	0.578879	93.7779
143B WT	Full	45.2843	0.582579	77.7306
143B WT	Full	55.6822	0.558279	99.739
143B WT	Full	54.9133	0.505979	108.529
143B WT	Full	57.0141	0.601679	94.7583
143B WT	Full	48.4255	0.573579	84.4269
143B WT	Full	43.5789	0.540579	80.6152
143B WT	Full+Met	5.8824	0.531479	11.068
143B WT	Full+Met	10.8521	0.536279	20.2358
143B WT	Full+Met	7.86422	0.497979	15.7923
143B WT	Full+Met	7.69569	0.544679	14.1288
143B WT	Full+Met	14.2557	0.566879	25.1478
143B WT	Full+Met	8.07438	0.462579	17.4551
143B WT	Full+Met	8.9699	0.561179	15.984
143B WT	Full+Met	8.59741	0.549479	15.6465
143B WT	Full+Met	7.62697	0.518479	14.7103
143B WT	Full+Met	8.39564	0.572679	14.6603
143B WT	Full+Met	4.959	0.528979	9.37465
143B WT	Full+Met	6.47175	0.424079	15.2607
143B WT	Full+Met	9.05199	0.595579	15.1986
143B WT	Full+Met	8.06861	0.621079	12.9913
143B WT	Full+Met	7.73982	0.496079	15.602
143B WT	Full+Met	8.79053	0.465479	18.8849
143B WT	Full+Met	11.1048	0.536479	20.6993
143B WT	Full+Met	7.6387	0.356479	21.4282
143B cytb	Full	6.31357	0.535579	11.7883
143B cytb	Full	-7.66898	0.461879	-16.6039
143B cytb	Full	-5.86103	0.480179	-12.2059
143B cytb	Full	-6.75496	0.494079	-13.6718
143B cytb	Full	15.3548	0.571479	26.8685
143B cytb	Full	2.95008	0.475879	6.19923
143B cytb	Full	2.70199	0.589179	4.58602
143B cytb	Full	1.57961	0.527179	2.99634
143B cytb	Full	1.58936	0.370979	4.28422
143B cytb	Full	-19.5711	0.407079	-48.0769
143B cytb	Full	5.32785	0.476879	11.1723
143B cytb	Full	-21.5305	0.419779	-51.2902
143B cytb	Full	6.23947	0.323279	19.3006
143B cytb	Full	1.15694	0.301479	3.83754
143B cytb	Full	3.64184	0.290579	12.533
143B cytb	Full+Met	9.62928	0.591379	16.2828
143B cytb	Full+Met	-5.09713	0.562379	-9.06352
143B cytb	Full+Met	-5.61546	0.540179	-10.3955
143B cytb	Full+Met	1.29582	0.490579	2.64141
143B cytb	Full+Met	-1.68349	0.556779	-3.02362
143B cytb	Full+Met	4.39955	0.411379	10.6946
143B cytb	Full+Met	7.53776	0.468579	16.0864
143B cytb	Full+Met	1.86244	0.552479	3.37106
143B cytb	Full+Met	3.07889	0.448979	6.85754
143B cytb	Full+Met	6.24569	0.472879	13.2078
143B cytb	Full+Met	4.04116	0.507679	7.96006
143B cytb	Full+Met	3.39431	0.347679	9.76275

## Sheet: S5b
LINE	CONDITION	ECAR	NUMBER	Norm ECAR
143B WT	Full	88.4813	0.499679	177.076
143B WT	Full	77.1574	0.460079	167.705
143B WT	Full	65.0261	0.475579	136.73
143B WT	Full	79.0366	0.579179	136.463
143B WT	Full	77.6682	0.607079	127.937
143B WT	Full	93.4588	0.521579	179.184
143B WT	Full	88.3158	0.665479	132.71
143B WT	Full	88.1281	0.511379	172.334
143B WT	Full	77.308	0.529979	145.87
143B WT	Full	87.5015	0.578879	151.157
143B WT	Full	94.8327	0.582579	162.781
143B WT	Full	76.619	0.558279	137.241
143B WT	Full	83.8394	0.505979	165.697
143B WT	Full	71.7157	0.601679	119.193
143B WT	Full	76.4796	0.573579	133.337
143B WT	Full	60.9978	0.540579	112.838
143B WT	Full+Met	91.7612	0.531479	172.653
143B WT	Full+Met	90.1908	0.536279	168.179
143B WT	Full+Met	87.3627	0.497979	175.434
143B WT	Full+Met	97.4685	0.544679	178.947
143B WT	Full+Met	104.468	0.566879	184.286
143B WT	Full+Met	82.7835	0.462579	178.961
143B WT	Full+Met	109.579	0.561179	195.266
143B WT	Full+Met	104.746	0.549479	190.628
143B WT	Full+Met	101.992	0.518479	196.714
143B WT	Full+Met	100.935	0.572679	176.251
143B WT	Full+Met	107.131	0.528979	202.524
143B WT	Full+Met	99.2175	0.424079	233.96
143B WT	Full+Met	105.551	0.595579	177.224
143B WT	Full+Met	102.24	0.621079	164.616
143B WT	Full+Met	98.9888	0.496079	199.542
143B WT	Full+Met	79.5934	0.465479	170.992
143B WT	Full+Met	92.2566	0.536479	171.967
143B WT	Full+Met	95.7986	0.356479	268.736
143B cytb	Full	82.9306	0.535579	154.843
143B cytb	Full	85.4145	0.461879	184.928
143B cytb	Full	80.4514	0.480179	167.545
143B cytb	Full	71.4027	0.494079	144.517
143B cytb	Full	83.0375	0.571479	145.303
143B cytb	Full	76.7351	0.475879	161.249
143B cytb	Full	78.9559	0.589179	134.01
143B cytb	Full	75.3014	0.527179	142.838
143B cytb	Full	75.8993	0.370979	204.592
143B cytb	Full	79.4396	0.407079	195.145
143B cytb	Full	74.6962	0.476879	156.635
143B cytb	Full	63.5105	0.419779	151.295
143B cytb	Full	53.8493	0.323279	166.572
143B cytb	Full	60.0824	0.301479	199.292
143B cytb	Full	65.9217	0.290579	226.863
143B cytb	Full+Met	72.3393	0.591379	122.323
143B cytb	Full+Met	77.5483	0.562379	137.893
143B cytb	Full+Met	75.8169	0.540179	140.355
143B cytb	Full+Met	82.0009	0.490579	167.151
143B cytb	Full+Met	79.7734	0.556779	143.277
143B cytb	Full+Met	77.913	0.411379	189.395
143B cytb	Full+Met	82.1061	0.468579	175.224
143B cytb	Full+Met	81.0144	0.552479	146.638
143B cytb	Full+Met	78.3192	0.448979	174.438
143B cytb	Full+Met	83.3549	0.472879	176.271
143B cytb	Full+Met	77.7105	0.507679	153.07
143B cytb	Full+Met	71.2636	0.347679	204.969

## Sheet: S5c
	143B wt -Metf 1	143B wt -Metf 2	143B wt -Metf 3	143B wt +Metf 1	143B wt +Metf 2	143B wt +Metf 3	143Bcytb -Metf 1	143Bcytb -Metf 2	143Bcytb -Metf 3	143Bcytb +Metf 1	143Bcytb +Metf 2	143Bcytb +Metf 3
Citric (459,431)	54804	81088	55983	13780	12499	10872	2341	2071	2022	3693	3052	2278
Citric m+1 (460,432)	29224	42046	30080	6294	6229	5773	1661	1739	1772	2111	1624	1733
Citric m+2 (461,433)	311261	440453	282890	4167	5816	4111	1421	661	1261	1505	1317	1029
Citric m+3 (462,434)	129989	186836	123455	3357	3243	2811	404	575	552	1269	739	1224
Citric m+4 (463,435)	163244	240463	155016	1311	1555	1877	122	135	0	353	741	484
Citric m+5 (464,436)	139109	204869	135479	1283	2095	988	113	130	148	237	417	389
Citric m+6 (465, 437)	77751	114725	72149	272	715	314	0	102	0	137	212	0
aketoglutarate oxime (346,258)	140200	182365	129905	40587	41523	35209	9172	7599	8920	11918	11974	12348
aketoglutarate oxime m+1(347,259)	37971	51049	35667	10572	10353	9920	2309	2859	1849	3696	2607	3388
aketoglutarate oxime m+2(348,260)	63267	86676	58940	5148	5125	4812	1627	1235	1116	2092	1411	1611
aketoglutarate oxime m+3(349,261)	25241	34558	23349	1324	1189	1186	227	134	110	173	393	0
aketoglutarate oxime m+4(350,262)	25640	33702	23594	451	667	516	0	0	0	0	0	0
aketoglutarate oxime m+5(351,263)	15685	21320	13726	157	233	0	0	0	0	0	0	0
Succinic (289,331)	86742	122027	80182	9333	14762	9888	63736	63521	61504	17732	17060	17832
Succinic +1 (290,332)	30927	42604	21459	2048	4777	4124	16488	15101	15678	4350	4210	5304
Succinic +2 (291,333)	51387	66540	40851	8581	7974	4124	10309	11876	8975	3736	3363	2743
Succinic +3 (292,334)	22458	31228	19137	1872	1881	684	13245	12449	12475	4638	3882	3054
Succinic +4 (293,335)	14241	22906	15475	700	532	100	2927	3174	2639	1564	861	991
Fumaric (287,329)	41161	59872	42288	43594	42246	42046	18576	15599	17929	20791	23896	23388
Fumaric +1 (288,330)	12867	16692	10432	10249	10426	9586	4601	4210	4633	5606	6546	6157
Fumaric +2 (289,331)	16792	23900	15431	6491	5337	6546	2493	2859	3291	3065	4095	3303
Fumaric +3 (290,332)	13035	19953	12765	14514	12631	14031	3970	2970	3163	6861	7616	6510
Fumaric +4 (291,333)	6782	11058	6067	3597	2591	2781	718	866	773	1371	1914	1729
Malic (419,287)	218404	301572	203073	177046	188217	189396	49206	40627	42769	65648	67426	63648
Malic M+1 (420,288)	84495	116345	78212	61415	66430	64791	17285	15116	15717	22605	24354	23186
Malic m+2 (421, 289)	114429	164085	105723	35536	37535	37120	9077	6905	8050	12709	14518	13420
Malic m+3 (422,290)	102332	140891	95088	92339	84399	97626	16978	15155	14690	38452	43647	42405
Malic m+4 (423, 291)	58331	82635	50439	30934	25346	30017	5162	4541	5628	11923	13131	12876
Aspartic (418,390)	203011	265018	195846	44504	44964	43481	23497	23736	25887	27999	32727	32516
Aspartic m+1 (419,391)	76213	103284	77211	16081	16597	16360	9381	8978	9437	9381	11494	12109
Aspartic m+2 (420,392)	104603	134488	101983	10564	9830	9473	4065	4317	4634	5002	7132	6785
Aspartic m+3 (421,393)	90859	118105	89783	20459	20961	21081	7119	7584	8673	15897	19351	19306
Aspartic m+4 (422,394)	52653	70746	51855	6551	7321	6849	2423	2657	2741	5806	5799	6658
Myristic-D27 ISTD	2627454	2720837	2310084	2767631	2610367	2747442	2632091	2337271	2429002	2433484	2756566	2754087

## Sheet: S5d
GLC Pulse	143B wt -Metf 1	143B wt -Metf 2	143B wt -Metf 3	143B wt +Metf 1	143B wt +Metf 2	143B wt +Metf 3	143Bcytb -Metf 1	143Bcytb -Metf 2	143Bcytb -Metf 3	143Bcytb +Metf 1	143Bcytb +Metf 2	143Bcytb +Metf 3
Palmitic C16:0 (313,355)	7152552	9006515	8409443	6335202	7142437	6870538	4558326	4863308	6776125	3509786	4354475	3644794
m+1	1804565	2288583	2135864	1606521	1820036	1743112	1153184	1236059	1720982	884475	1101060	923829
m+2	587522	750593	697242	1080333	1180181	1184464	687971	630699	1003152	477080	582395	481672
m+3	100672	127784	120408	235346	256153	255147	145152	127225	210073	101796	122132	100540
m+4	76008	100871	93883	336418	379745	388858	202759	163125	292626	149371	182809	147096
m+5	31025	41414	37324	70886	80756	85354	43799	34296	62415	32190	41015	31934
m+6	185887	239684	227617	93592	111112	115962	58531	46002	82947	50892	61635	48918
m+7	101784	130014	123607	17653	21480	22677	10930	8873	16377	9445	12297	9918
m+8	550507	711156	664201	20584	25987	28234	12223	9372	17163	12387	14765	12116
m+9	300167	386153	363304	4216	4717	5374	2315	1588	2942	1861	2931	2625
m+10	1330200	1723281	1632337	7968	7968	8189	3242	1908	3093	2378	3167	3877
m+11	629922	815579	773568	2747	1729	2367	924	401	729	343	772	1255
m+12	2307471	2998885	2860494	11074	8237	8756	4890	3310	5053	2659	3357	6044
m+13	837728	1093091	1043741	3858	2502	2671	1839	818	1409	621	1027	1939
m+14	2487499	3250055	3108130	12197	9169	10181	6031	4606	6819	3274	4105	7182
m+15	574757	748646	730030	2964	2422	2519	1415	1362	1890	1002	1114	1714
m+16	1268374	1644601	1601891	4611	2739	3376	1893	845	1568	630	1070	3010
GLN Pulse	143B wt -Metf 1	143B wt -Metf 2	143B wt -Metf 3	143B wt +Metf 1	143B wt +Metf 2	143B wt +Metf 3	143Bcytb -Metf 1	143Bcytb -Metf 2	143Bcytb -Metf 3	143Bcytb +Metf 1	143Bcytb +Metf 2	143Bcytb +Metf 3
Palmitic C16:0 (313,355)	12598406	15762656	15651968	6810303	4782871	7260534	5918065	4680845	5757485	6718902	5945146	6428523
m+1	3678150	4617596	4601740	1736455	1217354	1850809	1500829	1186589	1450521	1704884	1507828	1638282
m+2	3637506	4618812	4602812	562764	392953	599172	479953	383496	472022	550977	484168	526103
m+3	927858	1184302	1182832	92965	63871	99672	78272	63220	76822	91148	78816	85300
m+4	748914	959584	963405	55722	36687	58907	48412	39810	47265	54077	46570	50818
m+5	171884	217578	221338	14735	9697	14942	12674	10789	13221	14262	12427	13397
m+6	104728	134181	137731	108274	73015	118759	110563	90026	108775	121473	105237	111068
m+7	20274	26437	27286	33450	22165	36593	33848	27083	33122	36849	31625	32814
m+8	10570	13474	13719	275297	185496	305302	282511	223006	274383	310110	268635	277779
m+9	1705	2286	2266	77207	51589	84055	76694	61354	74884	83582	72663	75049
m+10	990	1148	1386	556923	374736	609329	530901	422784	521130	576551	504236	521469
m+11	0	37	80	131721	88709	146138	123183	96656	120033	131259	115337	118929
m+12	6939	8490	8478	774777	532137	863786	694492	546558	683341	737463	651849	679037
m+13	1969	2840	2867	147247	100711	162449	127001	101149	126521	131476	118419	120716
m+14	11020	14575	14585	674047	467404	744631	560343	444001	552477	578813	511404	535934
m+15	3365	4763	4574	89665	62151	102005	74107	58228	73347	75914	67599	71317
m+16	2549	3602	3542	274304	191555	305169	215092	169659	214440	216302	190475	202586
