# Supplementary material for: Metformin Antagonizes Cancer Cell Proliferation by Suppressing Mitochondrial-Dependent Biosynthesis
Source: PLoS Biol. 2015 Dec 1;13(12):e1002309. doi: 10.1371/journal.pbio.1002309 (PMC4666657; doi:10.1371/journal.pbio.1002309)
Supplement: S13 Data — (XLSX) [file pbio.1002309.s013.xlsx]

## Sheet: S6a
		%Viable
143B WT	0mM Met	99.5
143B WT	0mM Met	99.1
143B WT	0mM Met	99.2
143B WT	5mM Met	95.9
143B WT	5mM Met	98.1
143B WT	5mM Met	97.3
143B cytb	0mM Met	91.9
143B cytb	0mM Met	93.3
143B cytb	0mM Met	94.5
143B cytb	5mM Met	93.5
143B cytb	5mM Met	93.5
143B cytb	5mM Met	90.5

## Sheet: S6b
	143B WT CTL										143B WT ACL										143B MUT CTL										143B MUT ACL
control	2128	2358	2052	2188	1975	2658	1980	1929	2114	1908	720	914	751	959	925	910	814	741	627		690	750	681	485	429	460	519	476	514	476	201	172	195	149	143	277	162	196	158	162
	WT CTL		WT ACL		MUT CTL		MUT ACL
	AVG	STDEV	AVG	STDEV	AVG	STDEV	AVG	STDEV
control	2129	230.139	817.889	114.853	548	113.967	181.5	39.2067
% of control	WT CTL		WT ACL		MUT CTL		MUT ACL
METF/BASE	AVG	STDEV	AVG	STDEV	AVG	STDEV	AVG	STDEV
control	100	15.2873	38.4166	6.80791	100	29.4112	33.1204	9.93135

## Sheet: S6c
Compound Name	Con -metf 1	Con -metf 2	Con -metf 3	Con +metf 1	Con +metf 2	Con +metf 3	ACL -metf 1	ACL -metf 2	ACL -metf 3	ACL +metf 1	ACL +metf 2	ACL +metf 3
Myristic-D27 ISTD	463166	533542	580759	640050	493881	579763	484199	581530	542429	567289	515865	623423
Citric (459,431)	224138	192166	214311	7255	1589	1311	95115	133192	125762	5044	2079	2055
Citric m+1 (460,432)	134825	109913	125094	3397	1192	1295	44641	62617	58432	2955	1230	905
Citric m+2 (461,433)	174988	145300	164934	4101	661	540	36002	54747	50153	1568	1025	764
Citric m+3 (462,434)	139314	113183	126992	2542	693	400	28276	39823	38022	1426	758	364
Citric m+4 (463,435)	353550	296580	330964	8784	738	565	75091	104194	104025	2989	965	526
Citric m+5 (464,436)	161202	139841	150155	5830	1306	1078	43319	62254	58738	3641	3025	2281
Citric m+6 (465, 437)	76202	65441	68394	2185	772	609	18728	25816	25939	1519	560	1066
